# Supplementary material for: AI-Based Respiratory Monitoring-Guided Evaluation of Rottlerin Therapy for PRRS in Grower–Finisher Pig Farms
Source: Viruses. 2026 Jan 4;18(1):72. doi: 10.3390/v18010072 (PMC12846505; doi:10.3390/v18010072)
Supplement: Supplementary file 1 [file viruses-18-00072-s001.zip]

Archive with 1 entries (1 files):
- viruses-4059355-supplementary.pdf
